# Supplementary material for: The study of the determinants controlling Arpp19 phosphatase-inhibitory activity reveals an Arpp19/PP2A-B55 feedback loop
Source: Nat Commun. 2021 Jun 11;12:3565. doi: 10.1038/s41467-021-23657-0 (PMC8196004; doi:10.1038/s41467-021-23657-0)
Supplement: Supplementary file 2 — Source data [file 41467_2021_23657_MOESM2_ESM.zip]

Archive with 7 entries (4 files):
- Source Data /
- Source Data /Source Data Gels (V3).xlsx
- __MACOSX/
- __MACOSX/Source Data /
- __MACOSX/Source Data /._Source Data Gels (V3).xlsx
- Source Data /Source Data Statistics.(v3)xlsx.xlsx
- __MACOSX/Source Data /._Source Data Statistics.(v3)xlsx.xlsx
